# Supplementary material for: Systematic screening of polyphosphate (poly P) levels in yeast mutant cells reveals strong interdependence with primary metabolism
Source: Genome Biol. 2006 Nov 15;7(11):R109. doi: 10.1186/gb-2006-7-11-r109 (PMC1794592; doi:10.1186/gb-2006-7-11-r109)
Supplement: Additional data file 1 — All poly P data of the three screens. [file gb-2006-7-11-r109-S1.xls]

## Sheet: poly P ratios
All data represent poly P ratios (not transformed). For the first screen the median of each 96-well plate was used for comparison.
In all other experiments the strain BY4741 was used as the reference.
ORF	Gene name	1st screen	2nd screen	2h	4h	8h	24h
YAL021C	CCR4	0.13	0.25	0.38	0.1	0.81	0.62
YAL035W	FUN12	0.18	0.26	0.55	0.28	1.72	2.2
YAL042W	ERV46	0.65	0.71	0.32	0.62	0.82	0.46
YAL048C	GEM1	0.41	0.11	0.43	0.07	0.28	1.05
YAR002W	NUP60	0.63	0.41	0.3	0.33	0.69	0.44
YAR015W	ADE1	0.39	0.19	0.45	0.14	0.2	0.7
YBL011W	SCT1	0.67	0.58	0.58	0.54	0.95	0.43
YBL012C		0.5	0.11	0.18	0.1	0.24	0.22
YBL100C		0.62	0.15	0.33	0.16	1.04	0.36
YBR078W	ECM33	1.77	1.29	1.45	0.88	0.77	2.15
YBR131W	CCZ1	0.25	0.25	0.34	0.04	0.4	0.33
YBR171W	SEC66	0.57	0.33	0.29	0.49	0.99	0.14
YBR214W	SDS24	0.6	0.36	0.69	0.68	1.01	1.45
YBR217W	ATG12	0.45	0.67	0.57	0.55	0.84	1.21
YBR282W	MRPL27	0.33	0.11	1.23	0.06	0.64	0.46
YBR288C	APM3	0.47	0.27	0.38	0.24	0.02	0.7
YCL044C	MGR1	0.37	0.33	0.53	0.48	0.27	0.23
YCR028C-A	RIM1	0.96	0.1	0.61	0.06	0.58	0.26
YCR031C	RPS14A	0.32	0.75	0.65	0.92	0.86	0.32
YCR047C	BUD23	0.27	0.46	0.6	0.8	1.24	1.1
YCR079W		0.58	0.64	0.45	0.62	0.91	0.69
YCR081W	SRB8	0.34	0.19	0.38	0.06	1.13	0.3
YDL005C	MED2	0.62	0.54	0.18	0.18	0.7	1.51
YDL035C	GPR1	0.61	0.32	0.74	0.51	0.49	0.35
YDL076C	RXT3	0.64	0.22	0.25	0.78	1.04	0.51
YDL090C	RAM1	0.55	0.62	0.33	0.7	0.9	1.03
YDL112W	TRM3	0.56	0.65	0.72	0.89	0.89	0.45
YDL113C	ATG20	0.66	0.08	0.14	0.25	0.39	0.8
YDL135C	RDI1	0.54	0.09	0.13	0.09	0.31	0.26
YDL154W	MSH5	0.36	0.75	0.65	0.86	0.89	0.16
YDL162C		0.58	0.69	0.54	1.04	0.98	0.4
YDL170W	UGA3	0.58	0.68	0.74	0.9	0.9	0.47
YDL238C	GUD1	0.51	0.64	0.9	0.95	0.97	0.22
YDR011W	SNQ2	0.44	0.57	0.66	0.88	0.84	0.22
YDR014W	RAD61	0.66	0.74	0.73	0.93	0.87	0.43
YDR024W	FYV1	0.6	0.56	0.86	1.11	0.96	0.42
YDR025W	RPS11A	0.6	0.6	0.91	1.15	0.96	0.31
YDR027C	VPS54	0.64	0.09	0.12	0.39	0.76	0.42
YDR028C	REG1	0.44	0.06	0.11	0.03	0.3	1.01
YDR042C		0.66	0.11	0.22	0.18	0.78	0.37
YDR043C	NRG1	0.18	0.45	0.42	0.65	0.78	0.31
YDR067C		0.58	0.56	0.76	0.9	0.5	0.34
YDR098C	GRX3	0.45	0.64	0.75	0.91	0.92	0.17
YDR099W	BMH2	0.52	0.49	0.78	0.94	0.85	0.46
YDR100W	TVP15	0.59	0.65	0.47	0.87	1.08	0.76
YDR111C		0.64	0.62	0.54	0.96	0.86	0.41
YDR114C		0.62	0.1	0.14	0.35	0.52	1.11
YDR124W		0.42	0.69	0.88	0.82	0.82	0.4
YDR125C	ECM18	0.57	0.63	0.76	0.9	0.84	0.33
YDR126W	SWF1	0.27	0.1	0.18	0.89	0.94	0.98
YDR127W	ARO1	0.62	0.25	0.54	0.89	0.94	0.27
YDR138W	HPR1	0.43	0.17	0.27	0.88	1.09	0.78
YDR161W		0.66	0.57	0.74	0.98	0.76	0.32
YDR248C		0.64	0.08	0.16	0.76	0.89	0.29
YDR249C		0.66	0.62	0.49	0.79	0.86	0.26
YDR260C	SWM1	0.65	0.07	0.14	0.59	0.87	0.22
YDR263C	DIN7	0.66	0.53	0.28	0.72	1.06	0.52
YDR264C	AKR1	0.63	0.17	0.14	0.46	1.2	2.04
YDR265W	PEX10	0.64	0.17	0.14	0.53	0.43	0.42
YDR278C		0.62	0.42	0.61	0.82	0.79	0.38
YDR282C		0.6	0.55	0.84	0.92	0.78	0.48
YDR287W		0.58	0.58	0.58	0.9	0.88	0.12
YDR291W		0.63	0.54	0.44	0.93	1.07	0.47
YDR294C	DPL1	0.51	0.37	0.39	0.87	0.89	0.95
YDR295C	HDA2	0.57	0.07	0.18	0.26	0.51	0.19
YDR296W	MHR1	0.53	0.07	0.15	0.18	0.54	0.6
YDR297W	SUR2	0.59	0.64	0.17	0.92	0.78	0.23
YDR461W	MFA1	0.27	0.44	0.42	0.39	0.76	0.66
YEL027W	CUP5	0.23	0.08	0.38	0.04	0.05	0.14
YEL031W	SPF1	0.26	0.16	0.4	0.57	0.85	0.51
YEL051W	VMA8	0.09	0.09	0.43	0.05	0.06	0.13
YEL060C	PRB1	0.66	0.52	2.48	0.84	0.78	0.92
YER024W	YAT2	0.53	0.58	0.34	0.55	0.87	0.99
YER037W	PHM8	0.55	0.32	0.37	0.42	0.94	0.71
YER058W	PET117	0.6	0.08	0.46	0.26	0.38	0.9
YER072W	VTC1	0.05	0.06	0.32	0.04	0.03	0.17
YER075C	PTP3	0.56	0.49	0.35	0.71	0.79	1.01
YER084W		0.61	0.45	0.35	0.5	0.87	0.87
YER103W	SSA4	0.5	0.1	0.32	0.18	0.4	0.29
YER106W	MAM1	0.6	0.74	1.26	0.91	0.9	0.31
YER119C	AVT6	0.35	0.74	0.78	0.85	0.87	0.48
YER153C	PET122	0.61	0.11	0.27	0.25	0.3	0.21
YFL004W	VTC2	0.61	0.6	0.57	0.47	0.94	0.8
YFL036W	RPO41	0.64	0.09	0.41	0.21	1.12	0.55
YFL042C		0.63	0.26	0.44	0.27	0.95	1.51
YFR019W	FAB1	0.11	0.37	0.82	0.56	0.28	0.72
YFR024C		0.63	0.54	0.49	0.32	0.97	0.57
YGL104C	VPS73	0.67	0.55	0.49	0.95	0.8	0.66
YGL124C	MON1	0.34	0.08	0.14	0.14	0.91	0.64
YGR121C	MEP1	0.59	0.63	0.91	0.92	0.87	0.29
YGR151C		0.52	0.71	0.82	0.88	0.94	0.33
YGR184C	UBR1	0.52	0.48	0.44	0.96	0.88	0.34
YGR204W	ADE3	0.1	0.36	0.47	0.3	1.19	0.9
YGR229C	SMI1	0.28	0.1	0.33	0.31	0.6	0.63
YGR240C	PFK1	0.13	0.04	0.1	0.05	0.75	0.35
YGR252W	GCN5	0.16	0.17	0.7	0.04	0.75	1.06
YGR261C	APL6	0.34	0.1	0.13	0.24	0.75	0.21
YGR270W	YTA7	0.26	0.69	0.51	0.75	0.61	0.27
YGR272C		0.15	0.54	0.82	0.5	1.76	1.79
YHL031C	GOS1	0.67	0.33	0.33	0.61	0.86	0.34
YHR008C	SOD2	0.59	0.32	0.48	0.52	0.9	0.58
YHR010W	RPL27A	0.58	0.37	0.46	0.57	1.38	0.32
YHR025W	THR1	0.5	0.66	0.42	0.66	0.97	0.62
YHR026W	PPA1	0.12	0.06	0.4	0.06	0.08	0.16
YHR039C-A	VMA10	0.55	0.07	0.19	0.06	0.09	0.15
YHR060W	VMA22	0.05	0.09	0.44	0.06	0.07	0.15
YHR091C	MSR1	0.57	0.1	0.74	0.05	0.27	0.47
YHR132C	ECM14	0.09	0.07	0.51	0.04	0.04	0.1
YHR167W	THP2	0.6	0.55	0.45	1.05	0.89	0.47
YHR200W	RPN10	0.6	0.6	0.79	0.83	0.81	0.44
YHR206W	SKN7	0.65	0.63	0.5	0.83	0.82	0.44
YIL027C	KRE27	0.6	0.32	2.01	0.44	0.9	0.39
YIL084C	SDS3	0.58	0.18	0.38	0.2	0.64	0.56
YIL090W	ICE2	0.67	0.53	0.34		0.03	0.56
YIL095W	PRK1	0.59	0.63	0.78	0.92	0.92	0.33
YIL139C	REV7	0.64	0.54	1.24	0.89	0.99	0.43
YJL012C	VTC4	0.06	0.04	0.32	0.05	0.03	0.08
YJL024C	APS3	0.3	0.06	0.35	0.08	0.82	0.31
YJL036W	SNX4	0.6	0.53	0.3	0.32	0.52	0.35
YJR019C	TES1	0.58	0.7	1.01	0.78	0.92	0.38
YJR033C	RAV1	0.33	0.17	0.41	0.04	0.91	1.15
YJR077C	MIR1	0.63	0.42	2.51	0.24	0.26	0.36
YJR118C	ILM1	0.52	0.09	0.75	0.29	0.53	0.26
YKL002W	DID4	0.61	0.18	0.42	0.04	1.02	0.52
YKL006W	RPL14A	0.67	0.49	0.5	0.49	0.92	0.58
YKL041W	VPS24	0.64	0.6	1.22	0.92	0.88	0.52
YKL054C	DEF1	0.5	0.51	0.62	0.89	1.18	2.61
YKL080W	VMA5	0.08	0.09	0.21	0.05	0.1	0.17
YKL081W	TEF4	0.06	0.09	0.19	0.04	0.63	0.34
YKL118W		0.28	0.07	0.15	0.06	0.06	0.25
YKL119C	VPH2	0.26	0.08	0.21	0.07	0.07	0.29
YKL137W		0.61	0.34	0.3	0.41	1	0.85
YKL139W	CTK1	0.67	0.48	0.38	0.26	0.93	1.29
YKR001C	VPS1	0.54	0.13	0.4	0.24	1.12	0.52
YKR019C	IRS4	0.63	0.65	0.49	0.59	1.01	0.89
YKR042W	UTH1	0.5	0.16	0.56	0.51	0.99	0.36
YKR047W		0.59	0.48	1.34	0.77	0.85	0.61
YKR095W	MLP1	0.66	0.56	0.48	0.6	1.04	0.84
YLL029W		0.54	0.53	0.31	0.71	0.34	0.77
YLR226W	BUR2	0.3	0.32	0.8	0.49	1.3	0.39
YLR240W	VPS34	0.12	0.09	0.26	0.06	0.18	0.24
YLR255C		0.55	0.74	0.46	0.56	0.93	0.42
YLR313C	SPH1	0.67	0.69	1.01	0.73	0.91	0.43
YLR335W	NUP2	0.66	0.42	0.46	0.58	0.67	0.68
YLR342W	FKS1	0.61	0.52	0.65	0.35	0.71	0.46
YLR350W	ORM2	0.46	0.44	0.31	0.3	1.06	0.67
YLR351C	NIT3	0.47	0.5	0.8	0.89	1.01	0.35
YLR358C		0.28	0.16	0.62	0.27		0.96
YLR386W	VAC14	0.23	0.09	0.65	0.7	0.86	0.41
YLR396C	VPS33	0.1	0.09	0.15	0.05	0.08	0.16
YLR408C		0.41	0.58	1.04	0.8	0.84	0.15
YLR436C	ECM30	0.62	0.49	0.86	0.79	0.82	0.49
YLR442C	SIR3	0.28	0.56	0.4	0.4	0.02	0.63
YLR447C	VMA6	0.33	0.07	0.18	0.05	0.72	0.14
YML001W	YPT7	0.12	0.08	0.35	0.08	0.06	0.38
YML008C	ERG6	0.18	0.06	0.32	0.04	0.04	0.35
YML067C	ERV41	0.43	0.46	0.56	0.48	0.89	0.59
YML129C	COX14	0.04	0.13	0.36	0.21	0.54	0.32
YMR115W		0.67	0.36	0.79	0.46	0.43	0.59
YMR123W	PKR1	0.09	0.13	0.25	0.09	0.57	0.29
YMR136W	GAT2	0.55	0.18	0.46	0.51	0.75	0.56
YMR179W	SPT21	0.29	0.61	0.31	0.61	0.46	0.42
YMR198W	CIK1	1.56	1.43	1.14	1.26	1.04	0.62
YMR205C	PFK2	0.07	0.06	0.28	0.05	0.06	0.5
YMR231W	PEP5	0.06	0.09	0.39	0.06	0.07	0.48
YMR286W	MRPL33	0.59	0.25	0.4	0.1	0.09	0.67
YNL025C	SSN8	0.61	0.28	0.24	0.53	1.13	0.35
YNL059C	ARP5	0.32	0.72	0.44	0.76	1.37	0.46
YNL139C	RLR1	0.54	0.64	0.42	0.93	1.02	0.69
YNL198C		0.38	0.06	0.88	0.2	0.69	0.43
YNL199C	GCR2	0.3	0.4	0.29	0.09	0.81	0.51
YNL214W	PEX17	0.58	0.47	0.36	0.72	0.46	0.5
YNL225C	CNM67	0.36	0.1	0.45	0.07	0.51	1.44
YNL226W		0.51	0.7	0.83	0.93	0.63	0.42
YNL229C	URE2	0.35	0.08	0.29	0.69	0.32	0.93
YNL268W	LYP1	0.35	0.17	0.33	0.74	0.78	0.39
YNL280C	ERG24	0.39	0.63	0.5	1.01	0.88	0.48
YNL294C	RIM21	1.52	1.28	1.95	1.16	0.95	0.8
YNL299W	TRF5	2.08	1.31	1.97	1.26	0.94	0.68
YNL322C	KRE1	1.62	1.42	1.8	1.06	0.9	0.58
YNL329C	PEX6	0.57	0.62	0.36	0.4	0.11	0.38
YNR037C	RSM19	0.65	0.2	0.32	0.16	1.68	1.19
YOL019W		0.1	0.07	0.36	0.05	0.06	0.47
YOL020W	TAT2	0.1	0.06	0.48	0.06	0.08	0.55
YOL052C	SPE2	0.52	0.54	0.26	0.72	0.75	0.45
YOL052C-A	DDR2	0.38	0.53	0.4	0.61	0.71	0.4
YOL056W	GPM3	0.06	0.57	0.65	0.76	0.7	0.4
YOL064C	MET22	0.63	0.4	0.33	0.62	0.55	0.54
YOL071W	EMI5	0.49	0.52	0.55	0.84	0.35	2.41
YOL072W	THP1	0.49	0.46	0.43	0.26	0.77	0.43
YOL075C		0.55	0.75	0.45	0.82	0.84	0.62
YOL079W		0.43	0.59	0.3	0.87	0.65	0.54
YOL080C	REX4	0.6	0.68	0.4	0.83	0.75	0.39
YOL083W		0.37	0.73	0.43	0.77	0.77	0.41
YOL162W		0.61	0.32	0.37	0.4	0.82	0.36
YOR013W		0.58	0.68	0.31	0.84	0.83	0.37
YOR016C	ERP4	0.58	0.54	0.31	0.94	0.81	0.43
YOR036W	PEP12	0.12	0.1	0.34	0.18	0.45	0.85
YOR038C	HIR2	0.57	0.59	0.45	0.88	0.34	0.44
YOR061W	CKA2	1.75	1.25	1.45	1.07	0.85	0.42
YOR068C	VAM10	0.67	0.1	0.32	0.31	0.26	0.51
YOR069W	VPS5	0.61	0.13	0.34	0.5	0.33	0.55
YOR083W	WHI5	0.56	0.61	0.41	0.92	0.83	0.48
YOR087W	YVC1	0.55	0.71	0.33	0.87	0.79	0.44
YOR106W	VAM3	0.07	0.06	0.35	0.04	0.04	0.43
YOR118W		0.55	0.71	0.46	0.9	0.83	0.62
YOR140W	SFL1	0.62	0.54	0.47	0.89	0.29	0.37
YOR154W		0.46	0.53	0.62	0.69	0.71	0.38
YOR185C	GSP2	0.66	0.47	0.35	0.78	0.81	0.71
YOR187W	TUF1	0.52	0.18	0.48	0.06	0.1	1.14
YOR240W		0.59	0.55	0.7	0.93	0.82	0.42
YOR241W	MET7	0.54	0.08	0.43	0.07	0.27	1.2
YOR242C	SSP2	0.4	0.65	0.32	0.8	0.82	1.78
YOR243C	PUS7	0.62	0.63	0.38	0.75	0.89	0.71
YOR245C	DGA1	0.65	0.54	0.32	0.6	0.96	0.52
YOR246C		0.29	0.04	0.54	0.78	0.92	0.49
YOR247W	SRL1	0.25	0.59	0.32	0.75	0.93	0.7
YOR270C	VPH1	0.15	0.04	0.12	0.04	0.04	0.14
YOR283W		0.67	0.26	0.45	0.45	1	1.53
YOR293W	RPS10A	0.67	0.72	0.52	1.05	0.97	0.79
YOR296W		0.66	0.38	0.29	0.77	0.8	0.39
YOR297C	TIM18	0.52	0.66	0.27	0.66	0.73	0.58
YOR304C-A		0.47	0.34	0.5	0.09	0.39	1.08
YOR315W	SFG1	0.49	0.27	0.28	0.43	0.5	0.61
YOR333C		0.48	0.05	0.52	0.05	0.38	0.51
YOR334W	MRS2	0.64	0.5	0.44	0.7	0.9	0.92
YOR347C	PYK2	0.05	0.05	0.33	0.04	0.04	0.42
YOR351C	MEK1	2	1.5	6.89	1.24	0.88	0.78
YOR380W	RDR1	0.5	0.39	0.31	0.77	0.11	0.34
YPL013C	MRPS16	0.45	0.11	0.35	0.25	0.62	0.23
YPL104W	MSD1	0.35	0.09	0.44	0.1	0.33	0.27
YPL118W	MRP51	0.35	0.07	1.42	0.1	0.03	2.28
YPL120W	VPS30	0.58	0.07	0.33	0.48	0.84	0.62
YPL125W	KAP120	0.66	0.72	0.39	0.84	0.79	0.38
YPL129W	TAF14	0.34	0.09	0.37	0.34	0.93	5.45
YPL130W	SPO19	0.64	0.65	0.28	0.82	0.58	0.63
YPL134C	ODC1	0.62	0.74	0.98	0.88	0.97	0.31
YPL139C	UME1	0.67	0.37	0.45	0.65	0.68	0.6
YPL154C	PEP4	0.52	0.27	0.27	0.32	0.35	0.33
YPL178W	CBC2	0.56	0.51	0.35	0.7	0.74	0.84
YPL180W	TCO89	0.64	0.08	0.21	0.29	0.42	0.65
YPL195W	APL5	0.33	0.06	0.29	0.12	0.27	0.41
YPL234C	TFP3	0.24	0.09	0.37	0.05	0.05	0.54
YPL261c		0.39	0.08	0.33	0.41	0.29	0.56
YPL268W	PLC1	0.18	0.12	0.63	0.08	0.53	0.25
YPL271W	ATP15	0.49	0.1	0.71	0.07	0.28	2.19
YPR036W	VMA13	0.11	0.12	0.23	0.06	0.19	0.4
YPR072W	NOT5	0.52	0.11	0.18	0.07	0.43	2.16
YPR099C		0.07	0.09	0.16	0.05	0.07	0.24
YPR101W	SNT309	0.48	0.53	0.83	0.66	1.2	0.46
YPR133W-A	TOM5	0.45	0.63	0.28	0.32	0.96	0.72
YPR139C	VPS66	0.11	0.11	0.28	0.11	0.31	0.43
YPR159W	KRE6	0.11	0.29	1.18	0.03	1.11	0.36
YPR163C	TIF3	0.46	0.28	0.25	0.28	1.83	2.56
YPR194C	OPT2	0.17	0.07	0.2	0.13	0.72	0.2
